# Supplementary material for: Lotus (Nelumbo nucifera Gaertn.) Leaf-Fermentation Supernatant Inhibits Adipogenesis in 3T3-L1 Preadipocytes and Suppresses Obesity in High-Fat Diet-Induced Obese Rats
Source: Nutrients. 2022 Oct 17;14(20):4348. doi: 10.3390/nu14204348 (PMC9610561; doi:10.3390/nu14204348)
Supplement: Supplementary file 1 [file nutrients-14-04348-s001.zip]

Archive with 1 entries (1 files):
- nutrients-1911079-supplementary.pdf
